# Supplementary material for: A high-resolution real-time quantification of astrocyte cytokine secretion under shear stress for investigating hydrocephalus shunt failure
Source: Commun Biol. 2021 Mar 23;4:387. doi: 10.1038/s42003-021-01888-7 (PMC7988003; doi:10.1038/s42003-021-01888-7)
Supplement: Supplementary file 3 — Supplementary Data 1 [file 42003_2021_1888_MOESM3_ESM.xlsx]

## Sheet: TIR-FM Glass
Time (min)		High Shear Stress				Low Shear Stress
		n = 1	n = 2	n = 3		n = 1	n = 2	n = 3
40		0.505322	0.66033	0.603137		0.49727	0.453887	0.535452
41		0.510984	0.739929	0.607656		0.500102	0.462782	0.538958
42		0.516249	0.771118	0.610202		0.506379	0.479215	0.539115
43		0.756427	0.796437	0.615154		0.508497	0.490589	0.541406
44		0.820929	0.817597	0.621322		0.511477	0.493652	0.542439
45		0.847287	0.825384	0.633175		0.512564	0.49564	0.544977
46		0.877905	0.836961	0.645847		0.512651	0.497523	0.545579
47		0.903333	0.847109	0.654594		0.515261	0.507168	0.54643
48		0.914334	0.863287	0.699276		0.515599	0.509261	0.553349
49		0.930191	0.87321	0.733859		0.517429	0.511567	0.559383
50		0.939952	0.88469	0.781822		0.516466	0.512094	0.563667
51		0.948524	0.892329	0.800982		0.518371	0.513094	0.568253
52		0.954181	0.902412	0.822255		0.521226	0.516928	0.570406
53		0.959356	0.916775	0.84885		0.523281	0.51942	0.576455
54		0.962078	0.931873	0.860502		0.527035	0.518605	0.576935
55		0.965848	0.939199	0.873055		0.52858	0.519355	0.577963
56		0.97286	0.946769	0.892418		0.530443	0.521344	0.579017
57		0.973322	0.957264	0.910945		0.530995	0.522299	0.582128
58		0.982156	0.967547	0.918113		0.530828	0.524823	0.583379
59		0.989726	0.979647	0.938759		0.532995	0.526903	0.586993
60		0.993046	0.984128	0.947814		0.536992	0.525649	0.590337
61		0.996905	0.987848	0.963761		0.537455	0.527729	0.59078
62		0.996453	0.997777	0.98165		0.532832	0.52794	0.590952
63		1	1	1		0.538792	0.530679	0.591379

## Sheet: TIR-FM Glass-FN
Time (min)		High Shear Stress				Low Shear Stress
		n = 1	n = 2	n = 3		n = 1	n = 2	n = 3
0		0.678503	0.731084	0.63179		0.882623	0.979724	0.944577
1		0.685871	0.738181	0.63199		0.896964	0.980088	0.946995
2		0.692632	0.741595	0.634541		0.907701	0.980151	0.949107
3		0.697433	0.750461	0.635317		0.91495	0.980384	0.95217
4		0.701269	0.755758	0.636203		0.921015	0.980605	0.954868
5		0.703369	0.762928	0.637672		0.925085	0.981023	0.955557
6		0.70405	0.765238	0.640005		0.929401	0.981262	0.958929
7		0.706188	0.773554	0.641313		0.932334	0.981856	0.960657
8		0.708075	0.775099	0.64458		0.935968	0.982442	0.963094
9		0.709432	0.778456	0.647235		0.937629	0.982667	0.965796
10		0.711438	0.781959	0.649393		0.939683	0.982776	0.967981
11		0.713474	0.783211	0.650378		0.943287	0.982788	0.969006
12		0.71565	0.790004	0.653015		0.946456	0.983207	0.971847
13		0.716515	0.794746	0.656309		0.947022	0.983757	0.973431
14		0.718777	0.800165	0.656009		0.947931	0.983948	0.975024
15		0.720666	0.802507	0.662002		0.951437	0.984193	0.975445
16		0.722807	0.808962	0.670027		0.954177	0.984368	0.975809
17		0.724257	0.812499	0.680799		0.956311	0.98446	0.97671
18		0.725518	0.82217	0.694481		0.959086	0.984571	0.979302
19		0.727789	0.827704	0.717677		0.960041	0.985228	0.979579
20		0.729024	0.830241	0.735235		0.961971	0.985323	0.981217
21		0.737242	0.830767	0.746355		0.963304	0.985408	0.98152
22		0.739491	0.834305	0.758008		0.96477	0.985514	0.983198
23		0.740355	0.838682	0.767728		0.968289	0.985915	0.984089
24		0.743514	0.84412	0.77414		0.970216	0.986618	0.983922
25		0.744597	0.850258	0.782144		0.970689	0.986906	0.985955
26		0.745842	0.857492	0.785762		0.972821	0.986957	0.986637
27		0.797879	0.858413	0.793786		0.97631	0.98728	0.988923
28		0.80056	0.861368	0.799428		0.976741	0.987665	0.989027
29		0.802002	0.86825	0.804431		0.979641	0.987769	0.989403
30		0.804188	0.870779	0.812794		0.981588	0.989389	0.990018
31			0.874109	0.814343		0.98284	0.989519	0.992099
32			0.87662	0.822444		0.984964	0.990184	0.993663
33			0.879432	0.829982		0.987963	0.990416	0.995871
34			0.881577	0.831582		0.990891	0.991006	0.996149
35			0.887221	0.83838		0.992708	0.99116	0.997633
36			0.897087	0.840839		0.99388	0.993057	0.997961
37			0.899199	0.845637		0.996323	0.997196	0.998893
38			0.903479	0.854459		0.997491	0.997903	0.99952
39			0.904766	0.864688		1	1	1

## Sheet: TIR-FM PDMS
Time (min)		High Shear Stress				Low Shear Stress
		n = 1	n = 2	n = 3		n = 1	n = 2	n = 3
30		0.918754	0.956257	0.911544		0.739826	0.755367	0.793025
31		0.921033	0.966434	0.916577		0.740618	0.755957	0.794033
32		0.922354	0.969287	0.923036		0.74161	0.756611	0.79492
33		0.922852	0.970745	0.931212		0.743775	0.75743	0.796233
34		0.924848	0.973277	0.939986		0.74858	0.758059	0.800175
35		0.926045	0.977468	0.943231		0.7526	0.759811	0.801117
36		0.927067	0.977817	0.950129		0.754565	0.76318	0.805203
37		0.928168	0.981979	0.956636		0.756293	0.766013	0.8072
38		0.930221	0.98349	0.960707		0.7576	0.767905	0.808956
39		0.931218	0.984789	0.964584		0.75819	0.768338	0.810884
40		0.988837	0.985397	0.971457		0.762592	0.76901	0.812068
41		0.989949	0.989972	0.982337		0.762909	0.770496	0.813396
42		0.991346	0.9929	0.988132		0.763604	0.773763	0.813976
43		0.992982	0.993233	0.993008		0.764028	0.774171	0.816818
44		0.994013	0.994445	0.993382		0.763155	0.775854	0.815931
45		0.994827	0.996148	0.99497		0.767643	0.776557	0.820492
46		0.995556	0.996967	0.99559		0.768789	0.778048	0.821657
47		0.995761	0.998111	0.996786		0.769959	0.778297	0.822142
48		0.997211	0.998768	0.997061		0.770525	0.779051	0.822846
49		0.99852	0.999138	0.999626		0.774186	0.780796	0.823421
50		1	1	1		0.774506	0.782151	0.824989

## Sheet: TIR-FM PDMS-FN
Time (min)		High Shear Stress				Low Shear Stress
		n = 1	n = 2	n = 3		n = 1	n = 2	n = 3
0		0.903399	0.889474	0.908315		0.985391	0.966791	0.975378
1		0.904144	0.891876	0.908743		0.985294	0.96719	0.976532
2		0.904516	0.895855	0.909052		0.98533	0.967726	0.97692
3		0.904812	0.89665	0.909895		0.986164	0.96911	0.977792
4		0.904918	0.899755	0.913137		0.986573	0.969367	0.978566
5		0.905433	0.904102	0.913383		0.98702	0.970414	0.979655
6		0.905729	0.905131	0.914258		0.98746	0.970824	0.980606
7		0.9063	0.906879	0.916278		0.987664	0.970907	0.981032
8		0.906625	0.908932	0.917367		0.987993	0.971006	0.981866
9		0.906846	0.911821	0.919721		0.988094	0.97229	0.982352
10		0.907537	0.912731	0.920031		0.988188	0.972925	0.983924
11		0.908701	0.913318	0.920593		0.988506	0.973391	0.984955
12		0.909488	0.914998	0.921075		0.988656	0.97578	0.985567
13		0.919426	0.915644	0.92271		0.989035	0.97684	0.985672
14		0.92011	0.916973	0.923476		0.989183	0.977716	0.986378
15		0.920907	0.918022	0.925297		0.990246	0.979344	0.98749
16		0.921561	0.919159	0.926142		0.990542	0.979986	0.987625
17		0.921878	0.920665	0.927447		0.990949	0.980668	0.988549
18		0.922259	0.921949	0.931469		0.991184	0.980706	0.988802
19		0.922536	0.922757	0.934549		0.99148	0.981219	0.989423
20		0.923002	0.923576	0.93584		0.992371	0.9833	0.990528
21		0.923797	0.923705	0.937439		0.99282	0.984194	0.991214
22		0.924297	0.924691	0.939701		0.993264	0.985239	0.991591
23		0.925104	0.926062	0.939918		0.993528	0.984534	0.992452
24		0.925153	0.927053	0.940981		0.994703	0.984917	0.992981
25		0.92543	0.927972	0.941864		0.995361	0.987193	0.993487
26		0.925971	0.92894	0.942828		0.996222	0.988217	0.994357
27		0.926218	0.929723	0.944857		0.997122	0.989496	0.994859
28		0.926307	0.930205	0.945366		0.997336	0.989816	0.995299
29		0.926458	0.931385	0.946029		0.997649	0.99171	0.995566
30		0.927086	0.933936	0.946155		0.998173	0.992531	0.995978
31		0.928322	0.935562	0.946494		0.998462	0.993027	0.996673
32		0.929274	0.937282	0.948897		0.998517	0.993311	0.997328
33		0.929789	0.940108	0.954064		0.998785	0.993977	0.997662
34		0.930412	0.942438	0.954311		0.998815	0.99585	0.997776
35		0.93077	0.944235	0.954959		0.999523	0.996602	0.997828
36		0.931985	0.946948	0.955826		0.999737	0.998365	0.99789
37		0.932523	0.948382	0.95586		0.99988	0.99891	0.99848
38		0.933433	0.953833	0.955959		0.99989	0.999586	0.998662
39		0.934371	0.954752	0.956871		1	1	1

## Sheet: TIR-FM Standard Curve
IL-6 Concentration (ng/ml)		Glass				PDMS
		n = 1	n = 2	n = 3		n = 1	n = 2	n = 3
20		0.131455	0.14937	0.103386		0.040689	0.081507	0.038928
100		0.303599	0.357143	0.279142		0.093114	0.22822	0.120678
500		0.679186	0.714286	0.625		0.223005	0.456439	0.289628
1000		1	1	1		0.328638	0.547727	0.434442

## Sheet: ELISpot
	High Shear Stress			Low Shear Stress
	n = 1	n = 2	n = 3	n = 1	n = 2	n = 3
Glass	0.863927	1.38616	1.13163	0.090515	0.142401	0.102082
PDMS	2.01787	1.1365	1.59816	0.155983	0.117108	0.107029
	High Shear Stress			Low Shear Stress
	n = 1	n = 2	n = 3	n = 1	n = 2	n = 3
Glass-FN	0.956794	0.88976	1.37648	5.51433	6.05961	4.19762
PDMS-FN	1.12889	0.431576	0.93521	2.37137	3.08846	3.63415
